# Supplementary material for: Collaborative interactions of heterogenous ribonucleoproteins contribute to transcriptional regulation of sterol metabolism in mice
Source: Nat Commun. 2020 Feb 20;11:984. doi: 10.1038/s41467-020-14711-4 (PMC7033216; doi:10.1038/s41467-020-14711-4)
Supplement: Supplementary file 3 — Source Data [file 41467_2020_14711_MOESM3_ESM.xlsx]

## Sheet: Figure 1b
		Cre-								Cre+								T-test	*#
figure 1b		9.20338	12.5246	13.3067	8.76826	8.72981	8.25972	10.3433	19.8871	2.43152	1.24624	1.40288	0.975043	0.715403	0.545323	0.656279	0.773567	3.58321e-06	****

## Sheet: Figure 1f
figure 1f		Cre-								Cre+								T-test	*#
	SREBP2	1.59183	0.863354	1.46736	0.793588	1.16668	1.10634	0.468241	0.969599	0.316966	0.449426	0.379564	0.290809	0.267841	0.525213	0.282928	0.285262	0.000114624	***
	HMGCS	1.46765	1.29173	1.42853	1.41372	0.938705	0.785972	1.04544	0.928255	0.688995	0.906464	0.702567	0.70155	0.608898	0.665669	0.650149	0.595639	0.000349155	***
	FDPS	0.854053	0.715882	1.53001	2.0115	1.05531	0.680818	1.51066	0.681763	0.645055	0.884438	0.90861	0.393538	0.711158	0.31624	0.317766	0.413022	0.0133145	*
	FDFT1	1.55969	0.896368	1.25437	0.904296	0.85203	0.768465	1.60323	0.761553	0.568084	1.21418	1.13119	0.563814	0.948365	0.432737	0.495952	0.362649	0.0526107
	SREBP1C	2.14763	1.14795	1.06921	1.44768	1.01988	0.514176	0.286407	0.367062	0.960209	0.705919	1.00934	1.14672	0.330666	0.737953	0.486488	0.383957	0.270608

## Sheet: Figure 1g
figure 1g		Cre-								Cre+								T-test
		68.205	79.7585	82.012	82.5515	62.016	46.368	60.207	98.9555	54.684	43.3845	54.3985	64.809	48.844	30.149	55.89	56.906	0.00797461	**

## Sheet: Figure 1h
	Fraction	Fraction
Time	Cre-	Cre+
17.0056	0	0
17.0222	1.04994e-05	7.19537e-07
17.0389	2.16177e-05	3.36273e-06
17.0556	3.4355e-05	1.16594e-05
17.0722	3.176e-05	1.81646e-05
17.0889	2.0094e-05	2.69312e-05
17.1055	3.51645e-05	2.49488e-05
17.1222	4.23307e-05	2.88108e-05
17.1388	4.57591e-05	3.57272e-05
17.1555	3.57121e-05	4.01913e-05
17.1721	5.80917e-05	4.61678e-05
17.1888	6.71149e-05	5.06466e-05
17.2055	5.88535e-05	4.96627e-05
17.2221	6.29009e-05	5.82384e-05
17.2388	5.80202e-05	6.02502e-05
17.2554	6.34961e-05	6.51254e-05
17.2721	7.14004e-05	7.0074e-05
17.2887	8.42091e-05	6.88846e-05
17.3054	9.49703e-05	6.26584e-05
17.3221	0.000104684	7.20418e-05
17.3387	0.000106303	7.17334e-05
17.3554	0.000120659	7.61093e-05
17.372	0.000131182	7.45381e-05
17.3887	0.000147729	8.31432e-05
17.4053	0.0001473	8.5713e-05
17.422	0.000153991	8.4127e-05
17.4386	0.000159657	9.0735e-05
17.4553	0.000172727	9.70346e-05
17.4719	0.000172751	9.56837e-05
17.4886	0.000175299	9.31139e-05
17.5053	0.000184703	9.53019e-05
17.5219	0.000199892	0.000101646
17.5386	0.000211249	0.000108474
17.5552	0.000212796	0.000108767
17.5719	0.000211249	0.000120309
17.5885	0.000218963	0.000120912
17.6052	0.000226962	0.000124568
17.6218	0.00022332	0.000130295
17.6385	0.000247628	0.000127182
17.6552	0.000257651	0.000133158
17.6718	0.000253389	0.000134656
17.6885	0.000275912	0.000136947
17.7051	0.000277292	0.00014307
17.7218	0.000285459	0.000147079
17.7384	0.000287363	0.000151205
17.7551	0.000286601	0.000157975
17.7718	0.000292696	0.000160104
17.7884	0.000309838	0.000161837
17.8051	0.000308624	0.000169399
17.8217	0.000313552	0.000170839
17.8384	0.000312957	0.000176536
17.855	0.000331694	0.000177388
17.8717	0.00034355	0.000177623
17.8883	0.000348502	0.000179165
17.905	0.00035205	0.00018053
17.9217	0.000356621	0.000189884
17.9383	0.000353478	0.000196845
17.955	0.000362882	0.000188988
17.9716	0.000376786	0.00019219
17.9883	0.00037531	0.000191837
18.0049	0.000377072	0.000190589
18.0216	0.000383667	0.000197564
18.0383	0.00039438	0.000192337
18.0549	0.000404285	0.000194407
18.0716	0.000413594	0.000197006
18.0882	0.000418498	0.000191044
18.1049	0.000427617	0.000192102
18.1215	0.000436854	0.000193335
18.1382	0.000445377	0.000188636
18.1548	0.000445854	0.000190339
18.1715	0.000456091	0.000186815
18.1882	0.000469876	0.000190354
18.2048	0.000458853	0.0001894
18.2215	0.000484375	0.000186389
18.2381	0.000485994	0.000187505
18.2548	0.000501874	0.000193027
18.2714	0.000502945	0.000188005
18.2881	0.000501279	0.000193291
18.3047	0.000517063	0.000194378
18.3214	0.000530753	0.000199253
18.338	0.000525539	0.000201793
18.3547	0.000536348	0.00019498
18.3714	0.0005378	0.000199576
18.388	0.000525372	0.000203629
18.4047	0.000529444	0.00021216
18.4213	0.000538872	0.000219121
18.438	0.000539967	0.000220325
18.4546	0.000562132	0.000227168
18.4713	0.000561227	0.000231823
18.488	0.000567679	0.000236757
18.5046	0.000585059	0.000240134
18.5213	0.000588273	0.000246199
18.5379	0.000585821	0.000249474
18.5546	0.000589607	0.000258152
18.5712	0.000613153	0.000259885
18.5879	0.000610581	0.000267168
18.6045	0.000619343	0.000277976
18.6212	0.000624366	0.000275113
18.6379	0.000641032	0.000279797
18.6545	0.000640984	0.000288505
18.6712	0.000657126	0.000290252
18.6878	0.000657579	0.000291677
18.7045	0.00065865	0.000290061
18.7211	0.000667126	0.000297683
18.7378	0.000676839	0.000298769
18.7544	0.000677196	0.000305832
18.7711	0.000684148	0.000303821
18.7878	0.000688386	0.000308652
18.8044	0.000705671	0.000310032
18.8211	0.000716408	0.000320399
18.8377	0.000721075	0.000318035
18.8544	0.000726289	0.000321207
18.871	0.000737836	0.000325642
18.8877	0.000742621	0.000327007
18.9044	0.000753168	0.000331883
18.921	0.000766262	0.00033316
18.9377	0.000770714	0.000330502
18.9543	0.000764001	0.000339298
18.971	0.000780547	0.00033877
18.9876	0.000795665	0.000343204
19.0043	0.000800475	0.000343425
19.0209	0.000810783	0.000342353
19.0376	0.000813855	0.000345231
19.0542	0.000806665	0.000346009
19.0709	0.000823973	0.00034482
19.0876	0.000830282	0.000344922
19.1042	0.000841496	0.000343953
19.1209	0.000857304	0.000347595
19.1375	0.000867399	0.000349151
19.1542	0.000872708	0.000341868
19.1708	0.000875613	0.000345583
19.1875	0.00088416	0.000352147
19.2041	0.000898397	0.000356538
19.2208	0.000904873	0.000357507
19.2375	0.000923134	0.000357199
19.2541	0.000933181	0.000358535
19.2708	0.000945989	0.000372206
19.2874	0.000958179	0.000381222
19.3041	0.000966179	0.000384923
19.3208	0.000970512	0.000391678
19.3374	0.000980202	0.000398976
19.3541	0.000997224	0.000401575
19.3707	0.0010048	0.000410576
19.3874	0.00101429	0.000427654
19.404	0.00102394	0.000436612
19.4207	0.00103584	0.000444306
19.4373	0.00105127	0.000459064
19.454	0.00106972	0.000470812
19.4706	0.00109027	0.000479314
19.4873	0.00110479	0.000493103
19.504	0.00112069	0.000504924
19.5206	0.00115124	0.000521502
19.5373	0.00117262	0.000530019
19.5539	0.00120124	0.000541209
19.5706	0.00123045	0.00055466
19.5872	0.00125649	0.000573515
19.6039	0.00128421	0.000588904
19.6206	0.0013003	0.000607025
19.6372	0.00132413	0.000617583
19.6539	0.00136265	0.000636863
19.6705	0.00138887	0.000657201
19.6872	0.00142546	0.000675425
19.7038	0.00146741	0.000701945
19.7205	0.00150098	0.000724559
19.7371	0.00154648	0.000748127
19.7538	0.0015929	0.000781299
19.7705	0.00162371	0.000813928
19.7871	0.00167009	0.000843179
19.8038	0.00170632	0.000872269
19.8204	0.00174323	0.000904105
19.8371	0.00177953	0.000940816
19.8537	0.00181172	0.000978819
19.8704	0.0018497	0.00101707
19.887	0.00188857	0.00106055
19.9037	0.00192443	0.00110149
19.9203	0.001958	0.00114726
19.937	0.0019974	0.00120101
19.9537	0.00203109	0.00125381
19.9703	0.00207035	0.00130406
19.987	0.00209918	0.00136082
20.0036	0.00215613	0.00141553
20.0203	0.00220677	0.00148383
20.037	0.00224927	0.00155511
20.0536	0.0023006	0.00162852
20.0703	0.0023564	0.00169728
20.0869	0.00241271	0.00176662
20.1036	0.00248375	0.00185166
20.1202	0.00254241	0.00194085
20.1369	0.00260508	0.00203416
20.1535	0.00268957	0.00213528
20.1702	0.00277057	0.00224068
20.1868	0.00286075	0.00234804
20.2035	0.00295582	0.00246593
20.2202	0.00305134	0.00259074
20.2368	0.00316052	0.00271615
20.2535	0.00325904	0.00284863
20.2701	0.00336786	0.00299142
20.2868	0.00348881	0.00314603
20.3034	0.00361325	0.00330537
20.3201	0.00376024	0.00346875
20.3367	0.00389728	0.00364209
20.3534	0.0040482	0.00381962
20.3701	0.00420524	0.00400491
20.3867	0.00436752	0.00419926
20.4034	0.00453082	0.0044027
20.42	0.00469554	0.00461732
20.4367	0.00486822	0.00482924
20.4533	0.00505766	0.00504843
20.47	0.00525153	0.0052798
20.4867	0.00545597	0.00551421
20.5033	0.00567696	0.00575286
20.52	0.00587688	0.0060011
20.5366	0.0060986	0.00625738
20.5533	0.00633528	0.00652044
20.5699	0.00656895	0.00678185
20.5866	0.00682087	0.00705191
20.6032	0.00706407	0.00732886
20.6199	0.00732036	0.00760117
20.6366	0.00757787	0.00788475
20.6532	0.00781816	0.00816824
20.6699	0.00808972	0.00845549
20.6865	0.00834477	0.00873779
20.7032	0.00861473	0.00901839
20.7198	0.00888729	0.00929584
20.7365	0.00916006	0.00957393
20.7532	0.00943223	0.00985319
20.7698	0.00970066	0.0101223
20.7865	0.00995027	0.0103886
20.8031	0.0102081	0.0106495
20.8198	0.0104635	0.0109017
20.8364	0.010709	0.0111504
20.8531	0.0109567	0.0113888
20.8697	0.0111907	0.0116198
20.8864	0.0114225	0.0118308
20.9031	0.0116594	0.0120421
20.9197	0.0118617	0.0122342
20.9364	0.0120712	0.0124152
20.953	0.0122677	0.0125931
20.9697	0.0124526	0.0127495
20.9863	0.0126418	0.0128976
21.003	0.0128034	0.0130386
21.0196	0.0129569	0.0131595
21.0363	0.0131044	0.0132662
21.0529	0.0132345	0.0133669
21.0696	0.0133555	0.0134488
21.0863	0.0134563	0.0135226
21.1029	0.0135558	0.0135784
21.1196	0.0136448	0.0136232
21.1362	0.0137301	0.013661
21.1529	0.0137872	0.0136873
21.1695	0.0138326	0.0137016
21.1862	0.0138661	0.0137016
21.2029	0.0139022	0.0136833
21.2195	0.0139216	0.0136627
21.2362	0.0139142	0.0136382
21.2528	0.0139075	0.0135928
21.2695	0.0138868	0.0135447
21.2861	0.013855	0.0134829
21.3028	0.0138304	0.0134276
21.3194	0.0137847	0.0133575
21.3361	0.0137292	0.0132743
21.3528	0.0136629	0.0131936
21.3694	0.0135963	0.0131067
21.3861	0.0135137	0.0130053
21.4027	0.0134305	0.0129058
21.4194	0.0133508	0.0127923
21.436	0.0132545	0.0126875
21.4527	0.0131463	0.0125705
21.4693	0.0130565	0.0124525
21.486	0.0129576	0.0123283
21.5027	0.0128378	0.0122009
21.5193	0.0127272	0.0120748
21.536	0.0126029	0.0119418
21.5526	0.0124836	0.0118101
21.5693	0.0123545	0.0116737
21.5859	0.0122265	0.0115305
21.6026	0.0121129	0.0113867
21.6193	0.0119853	0.0112492
21.6359	0.0118569	0.0111007
21.6526	0.0117214	0.0109574
21.6692	0.0115806	0.0108092
21.6859	0.0114564	0.0106579
21.7025	0.0113244	0.0105164
21.7192	0.0111819	0.0103725
21.7358	0.0110532	0.0102234
21.7525	0.0109062	0.0100826
21.7691	0.0107711	0.00994276
21.7858	0.0106414	0.00980485
21.8025	0.0105089	0.00966182
21.8191	0.0103766	0.00951505
21.8358	0.01025	0.00937019
21.8524	0.0101234	0.00923118
21.8691	0.00998565	0.00909215
21.8857	0.00985011	0.00895516
21.9024	0.00971066	0.00881827
21.919	0.0095817	0.00868608
21.9357	0.00945828	0.00855417
21.9524	0.00932626	0.00842571
21.969	0.00920136	0.00830123
21.9857	0.00906901	0.00817138
22.0023	0.0089569	0.00804994
22.019	0.00884117	0.00792694
22.0356	0.00873037	0.00780007
22.0523	0.00861768	0.00768345
22.069	0.00850188	0.00756695
22.0856	0.00838844	0.0074483
22.1023	0.00827923	0.00733049
22.1189	0.00815624	0.0072189
22.1356	0.008058	0.00710625
22.1522	0.00794863	0.00700019
22.1689	0.0078519	0.006895
22.1855	0.0077399	0.00679146
22.2022	0.00763917	0.00669532
22.2189	0.00754715	0.00659179
22.2355	0.00745411	0.00649841
22.2522	0.00734907	0.00639921
22.2688	0.00726248	0.00630387
22.2855	0.00718227	0.00621196
22.3021	0.0070934	0.006128
22.3188	0.00701202	0.00604437
22.3355	0.00692953	0.00596024
22.3521	0.00684363	0.00588033
22.3688	0.00676523	0.005803
22.3854	0.00668621	0.00572412
22.4021	0.00661416	0.00564824
22.4187	0.00654776	0.00557725
22.4354	0.00647308	0.00550372
22.452	0.00639849	0.0054358
22.4687	0.00632687	0.00537158
22.4854	0.00626261	0.00530563
22.502	0.00620109	0.0052379
22.5187	0.00612139	0.00517549
22.5353	0.00605951	0.00511689
22.552	0.00599308	0.00505388
22.5686	0.00592592	0.0049883
22.5853	0.00588152	0.00492455
22.6019	0.00582314	0.00486837
22.6186	0.0057681	0.00480461
22.6352	0.00571408	0.00474738
22.6519	0.00565751	0.00468876
22.6686	0.00560258	0.00463759
22.6852	0.00555518	0.00458941
22.7019	0.00551202	0.00453914
22.7185	0.00547607	0.00449008
22.7352	0.00542271	0.00444737
22.7518	0.00537793	0.00439882
22.7685	0.00534029	0.00435939
22.7852	0.00530679	0.00431723
22.8018	0.0052652	0.00427697
22.8185	0.00522037	0.00423503
22.8351	0.00517356	0.00419814
22.8518	0.00514933	0.00416904
22.8684	0.00510961	0.00413653
22.8851	0.00507916	0.00409631
22.9017	0.00504407	0.00407004
22.9184	0.00500403	0.00403861
22.9351	0.00497138	0.00401372
22.9517	0.00493501	0.00398644
22.9684	0.00489848	0.00395425
22.985	0.0048582	0.00392482
23.0017	0.00481954	0.00389735
23.0183	0.00477906	0.0038666
23.035	0.00474054	0.00383933
23.0516	0.00470231	0.00381457
23.0683	0.00467386	0.00379021
23.085	0.00463307	0.00376569
23.1016	0.00459826	0.00373792
23.1183	0.00456893	0.0037178
23.1349	0.00454186	0.00369743
23.1516	0.00451182	0.00367296
23.1682	0.00447801	0.00365044
23.1849	0.00444782	0.00363097
23.2016	0.00443389	0.00360745
23.2182	0.00440916	0.00359592
23.2349	0.00438459	0.00357824
23.2515	0.00435595	0.00355806
23.2682	0.00434216	0.00354307
23.2848	0.004316	0.00353124
23.3015	0.00430033	0.0035135
23.3181	0.00428583	0.00350106
23.3348	0.00426952	0.00348273
23.3514	0.00425217	0.00346884
23.3681	0.00423505	0.00345946
23.3848	0.00422664	0.00344884
23.4014	0.00420665	0.00342938
23.4181	0.00419548	0.00341212
23.4347	0.00417541	0.00339965
23.4514	0.00415943	0.0033875
23.468	0.00415205	0.00337479
23.4847	0.00415815	0.00336507
23.5014	0.00414808	0.00335122
23.518	0.00414201	0.00333994
23.5347	0.00413391	0.00333446
23.5513	0.00412496	0.00332091
23.568	0.00411622	0.0033133
23.5846	0.00411646	0.00330684
23.6013	0.00411903	0.00330122
23.618	0.00411532	0.00329584
23.6346	0.00411889	0.00328266
23.6513	0.00411898	0.00328477
23.6679	0.00411837	0.00328016
23.6846	0.00411184	0.00327072
23.7012	0.00410187	0.00327192
23.7179	0.00409558	0.00326696
23.7345	0.00408996	0.00326749
23.7512	0.0040893	0.00326934
23.7678	0.00408965	0.00326248
23.7845	0.00408708	0.00325762
23.8012	0.00408377	0.00325888
23.8178	0.0040772	0.00325769
23.8345	0.0040662	0.00325695
23.8511	0.00407456	0.0032509
23.8678	0.00407137	0.00325361
23.8844	0.00406542	0.00325968
23.9011	0.00405975	0.00325893
23.9178	0.00406834	0.00326294
23.9344	0.00406363	0.00327076
23.9511	0.00405344	0.00327543
23.9677	0.00406061	0.00327702
23.9844	0.00404951	0.00327405
24.001	0.00404832	0.00327377
24.0177	0.00405066	0.00328241
24.0343	0.00405787	0.0032854
24.051	0.00406063	0.00329
24.0677	0.00406604	0.00329649
24.0843	0.00407111	0.00329847
24.101	0.00407675	0.00330374
24.1176	0.00407594	0.00330982
24.1343	0.00409206	0.00331583
24.1509	0.00410008	0.00332626
24.1676	0.00409782	0.00333169
24.1842	0.00410844	0.00333705
24.2009	0.00412622	0.00334432
24.2176	0.00413527	0.00334968
24.2342	0.00413855	0.00335896
24.2509	0.00414194	0.00336612
24.2675	0.00415843	0.00338397
24.2842	0.00416512	0.00339761
24.3008	0.00417074	0.00340513
24.3175	0.00418855	0.00341169
24.3342	0.00419738	0.00342332
24.3508	0.00419819	0.00343151
24.3675	0.00420431	0.00344993
24.3841	0.00421841	0.00346464
24.4008	0.00423069	0.00347345
24.4174	0.00423157	0.00349401
24.4341	0.00423024	0.00350646
24.4507	0.00423664	0.00351608
24.4674	0.00423736	0.00353643
24.484	0.00424517	0.00354808
24.5007	0.00426362	0.00356376
24.5174	0.00426183	0.00357746
24.534	0.00427183	0.00360021
24.5507	0.00428476	0.00361288
24.5673	0.00428609	0.00363285
24.584	0.00429407	0.00364823
24.6006	0.00430335	0.00366387
24.6173	0.00431085	0.0036771
24.6339	0.00432521	0.00369379
24.6506	0.0043364	0.00371639
24.6673	0.00435007	0.00373993
24.6839	0.00435318	0.00376372
24.7006	0.00436164	0.00378017
24.7172	0.00437235	0.00379673
24.7339	0.00438166	0.00381661
24.7505	0.0043959	0.0038336
24.7672	0.00440928	0.00385438
24.7839	0.00442273	0.00387302
24.8005	0.0044428	0.00388729
24.8172	0.00446499	0.00391092
24.8338	0.00447527	0.00393156
24.8505	0.00450422	0.00394648
24.8671	0.00451648	0.00396428
24.8838	0.00453941	0.0039908
24.9004	0.00455351	0.0040092
24.9171	0.00457938	0.00403005
24.9338	0.00459472	0.00403797
24.9504	0.00461207	0.0040665
24.9671	0.0046371	0.00408359
24.9837	0.00466233	0.00411005
25.0004	0.00468078	0.00413117
25.017	0.0046929	0.00415521
25.0337	0.00471854	0.00418268
25.0504	0.00474949	0.00420399
25.067	0.00477056	0.00422715
25.0837	0.00479623	0.0042613
25.1003	0.00481587	0.00428685
25.117	0.00484894	0.00431463
25.1336	0.00487218	0.00434447
25.1503	0.00490113	0.0043692
25.1669	0.00493439	0.00439825
25.1836	0.00495046	0.00442168
25.2003	0.00497567	0.00445117
25.2169	0.00500986	0.00448011
25.2336	0.00503486	0.00450561
25.2502	0.00506388	0.00453747
25.2669	0.00508671	0.0045727
25.2835	0.0051198	0.00460119
25.3002	0.00516021	0.00463377
25.3168	0.00519013	0.0046626
25.3335	0.00522487	0.00469274
25.3501	0.00526037	0.00473198
25.3668	0.00527579	0.00476499
25.3835	0.00531765	0.00480465
25.4001	0.00534762	0.00484784
25.4168	0.00537436	0.00487739
25.4334	0.0054081	0.00490885
25.4501	0.0054339	0.00494586
25.4667	0.00546935	0.00498684
25.4834	0.00550968	0.00502538
25.5001	0.00553016	0.00506743
25.5167	0.00556368	0.00510595
25.5334	0.0055882	0.00514312
25.55	0.00562299	0.00517872
25.5667	0.00566106	0.0052231
25.5833	0.0056927	0.00526624
25.6	0.00572622	0.00530736
25.6166	0.0057706	0.00535218
25.6333	0.00581333	0.00539291
25.65	0.0058625	0.00544137
25.6666	0.00589371	0.00549133
25.6833	0.0059448	0.00552763
25.6999	0.00599563	0.00557714
25.7166	0.0060341	0.00562284
25.7332	0.00607346	0.00566174
25.7499	0.00612112	0.00571421
25.7665	0.00616603	0.005763
25.7832	0.00621681	0.00581189
25.7999	0.0062658	0.00585754
25.8165	0.00631235	0.00590631
25.8332	0.00635892	0.00596098
25.8498	0.00640849	0.00600411
25.8665	0.00644477	0.00605346
25.8831	0.00648117	0.00611139
25.8998	0.0065326	0.00616321
25.9165	0.00658224	0.00622069
25.9331	0.00661209	0.00626965
25.9498	0.00665814	0.00632229
25.9664	0.00670783	0.00637371
25.9831	0.00674599	0.00642555
25.9997	0.00678713	0.00648639
26.0164	0.00682779	0.00654253
26.033	0.00687101	0.00659736
26.0497	0.00690846	0.00665179
26.0663	0.00695991	0.00671593
26.083	0.0070024	0.00676811
26.0997	0.00704497	0.00682466
26.1163	0.00710573	0.00688504
26.133	0.00715218	0.00694359
26.1496	0.00718906	0.00700786
26.1663	0.00723684	0.0070699
26.1829	0.00729367	0.0071268
26.1996	0.00733805	0.00718328
26.2162	0.00738824	0.00724318
26.2329	0.00745254	0.00730554
26.2496	0.0075079	0.00736403
26.2662	0.00757075	0.00742657
26.2829	0.0076272	0.00749566
26.2995	0.00768057	0.00755537
26.3162	0.00774659	0.00761881
26.3328	0.00781821	0.00768603
26.3495	0.00785628	0.00775249
26.3662	0.00791804	0.00782192
26.3828	0.00799182	0.00788616
26.3995	0.00805641	0.00794959
26.4161	0.00811952	0.00801972
26.4328	0.00818942	0.00808825
26.4494	0.00825278	0.00815188
26.4661	0.00831839	0.00822674
26.4827	0.00838275	0.00829411
26.4994	0.00845222	0.00837047
26.5161	0.00851595	0.00844068
26.5327	0.00858802	0.00850734
26.5494	0.00865535	0.00857956
26.566	0.00872011	0.0086539
26.5827	0.00879793	0.00872877
26.5993	0.00887986	0.00880541
26.616	0.00895923	0.00888177
26.6327	0.00903994	0.00896111
26.6493	0.00911465	0.00903462
26.666	0.0092031	0.00911278
26.6826	0.00928286	0.00919331
26.6993	0.00935438	0.0092764
26.7159	0.00944309	0.00935822
26.7326	0.00953087	0.0094421
26.7492	0.00962838	0.0095223
26.7659	0.00970583	0.00960678
26.7826	0.00978871	0.00969057
26.7992	0.00987423	0.00977609
26.8159	0.00995474	0.00986101
26.8325	0.0100355	0.00994367
26.8492	0.0101384	0.0100334
26.8658	0.0102271	0.0101257
26.8825	0.0103262	0.0102112
26.8991	0.0104219	0.0103053
26.9158	0.0105131	0.0103929
26.9324	0.0106212	0.0104769
26.9491	0.0107081	0.0105648
26.9658	0.0107936	0.0106542
26.9824	0.0108901	0.010744
26.9991	0.0109772	0.0108388
27.0157	0.0110827	0.0109334
27.0324	0.0111732	0.011029
27.0491	0.0112538	0.0111263
27.0657	0.0113507	0.011219
27.0824	0.0114475	0.011315
27.099	0.0115449	0.0114047
27.1157	0.0116311	0.011501
27.1323	0.0117202	0.0115993
27.149	0.0118125	0.0116974
27.1656	0.0119117	0.0117945
27.1823	0.0119901	0.0118974
27.1989	0.0120872	0.0119977
27.2156	0.0121736	0.0120972
27.2323	0.0122651	0.0121987
27.2489	0.0123657	0.0122995
27.2656	0.012465	0.0124029
27.2822	0.0125618	0.0124954
27.2989	0.0126596	0.0126064
27.3155	0.0127475	0.0127108
27.3322	0.0128514	0.0128162
27.3488	0.012955	0.0129295
27.3655	0.0130601	0.0130366
27.3822	0.0131667	0.013148
27.3988	0.0132616	0.0132593
27.4155	0.0133658	0.0133768
27.4321	0.0134727	0.0134851
27.4488	0.013579	0.0135943
27.4654	0.0136929	0.0137035
27.4821	0.0138004	0.0138146
27.4988	0.0139065	0.0139246
27.5154	0.0140259	0.0140348
27.5321	0.0141441	0.014148
27.5487	0.0142523	0.0142626
27.5654	0.0143734	0.0143794
27.582	0.01449	0.0144924
27.5987	0.0146113	0.0146071
27.6153	0.0147212	0.0147238
27.632	0.0148383	0.0148315
27.6486	0.0149677	0.014947
27.6653	0.0150822	0.0150531
27.682	0.0152132	0.015161
27.6986	0.0153578	0.015276
27.7153	0.0154802	0.0153893
27.7319	0.0156187	0.0154988
27.7486	0.015743	0.0156201
27.7653	0.0158662	0.0157316
27.7819	0.0160086	0.0158454
27.7986	0.0161417	0.0159662
27.8152	0.0162801	0.0160779
27.8319	0.0164174	0.0161998
27.8485	0.0165475	0.016315
27.8652	0.0166869	0.016432
27.8818	0.0168245	0.016553
27.8985	0.0169508	0.0166743
27.9152	0.0171015	0.0167977
27.9318	0.0172466	0.0169195
27.9485	0.0173838	0.0170439
27.9651	0.0175257	0.017169
27.9818	0.0176516	0.01729
27.9984	0.0178052	0.0174106
28.0151	0.0179376	0.0175308
28.0317	0.0180765	0.017648
28.0484	0.018222	0.017769
28.065	0.0183599	0.0178928
28.0817	0.018512	0.0180116
28.0984	0.018667	0.0181396
28.115	0.018814	0.0182612
28.1317	0.0189662	0.0183828
28.1483	0.0191183	0.0185107
28.165	0.0192626	0.018631
28.1816	0.0194283	0.0187587
28.1983	0.019576	0.0188884
28.215	0.0197285	0.019014
28.2316	0.0198801	0.0191403
28.2483	0.0200443	0.019266
28.2649	0.0202114	0.0193937
28.2816	0.0203714	0.0195261
28.2982	0.0205303	0.0196471
28.3149	0.020687	0.0197737
28.3315	0.0208463	0.0198945
28.3482	0.0210125	0.0200203
28.3649	0.0211744	0.0201447
28.3815	0.0213277	0.0202696
28.3982	0.0214969	0.0203911
28.4148	0.02166	0.0205194
28.4315	0.0218237	0.0206453
28.4481	0.0220067	0.0207738
28.4648	0.0221743	0.0208982
28.4814	0.0223456	0.0210223
28.4981	0.0225281	0.0211509
28.5148	0.0227061	0.0212761
28.5314	0.0228951	0.0213972
28.5481	0.0230704	0.0215232
28.5647	0.0232569	0.0216452
28.5814	0.0234533	0.0217701
28.598	0.0236352	0.0218935
28.6147	0.0238183	0.022011
28.6314	0.0239981	0.0221346
28.648	0.0241701	0.0222514
28.6647	0.0243594	0.0223678
28.6813	0.0245493	0.0225017
28.698	0.0247229	0.0226167
28.7146	0.024912	0.0227379
28.7313	0.0250956	0.0228655
28.7479	0.0252814	0.0229836
28.7646	0.0254798	0.0231072
28.7812	0.0256682	0.0232315
28.7979	0.0258581	0.0233556
28.8146	0.0260427	0.0234881
28.8312	0.0262257	0.0236137
28.8479	0.02641	0.0237412
28.8645	0.0265935	0.0238725
28.8812	0.0267834	0.0239874
28.8978	0.0269762	0.0241079
28.9145	0.0271646	0.0242238
28.9311	0.02736	0.0243458
28.9478	0.027551	0.0244784
28.9645	0.027736	0.0245849
28.9811	0.0279355	0.0246974
28.9978	0.0281198	0.0248034
29.0144	0.0283095	0.0248992
29.0311	0.0285014	0.0250028
29.0477	0.0286882	0.0251062
29.0644	0.0288877	0.0252031
29.0811	0.0290827	0.0253055
29.0977	0.0292737	0.0253985
29.1144	0.0294733	0.025501
29.131	0.0296491	0.0255973
29.1477	0.0298647	0.02569
29.1643	0.0300618	0.025788
29.181	0.0302451	0.0258856
29.1976	0.0304515	0.0259864
29.2143	0.0306593	0.0260835
29.231	0.0308503	0.0261754
29.2476	0.03106	0.0262706
29.2643	0.0312552	0.026364
29.2809	0.031456	0.0264515
29.2976	0.0316619	0.0265526
29.3142	0.0318575	0.0266469
29.3309	0.0320598	0.0267356
29.3475	0.0322742	0.026834
29.3642	0.0324798	0.0269173
29.3809	0.0326879	0.0270041
29.3975	0.0328958	0.0270972
29.4142	0.0331035	0.027183
29.4308	0.0333186	0.0272747
29.4475	0.0335256	0.0273556
29.4641	0.03373	0.0274306
29.4808	0.0339402	0.0275094
29.4975	0.0341496	0.0275947
29.5141	0.0343683	0.0276786
29.5308	0.0345867	0.0277573
29.5474	0.0348006	0.0278313
29.5641	0.0350204	0.0279074
29.5807	0.0352058	0.0279887
29.5974	0.0354153	0.0280589
29.614	0.0356237	0.0281301
29.6307	0.0358283	0.0281962
29.6473	0.0360284	0.0282649
29.664	0.0362221	0.0283367
29.6807	0.0364216	0.0283964
29.6973	0.0366358	0.028462
29.714	0.0368154	0.0285281
29.7306	0.0370113	0.0285984
29.7473	0.0372189	0.0286639
29.7639	0.0374143	0.0287225
29.7806	0.0376201	0.02878
29.7972	0.0378125	0.0288377
29.8139	0.0380064	0.0288895
29.8306	0.0382214	0.0289465
29.8472	0.0384174	0.0290054
29.8639	0.0386174	0.0290556
29.8805	0.0388223	0.0291092
29.8972	0.0390137	0.0291572
29.9139	0.0392115	0.029206
29.9305	0.0394142	0.0292546
29.9472	0.0396224	0.0292981
29.9638	0.0398258	0.0293354
29.9805	0.0400084	0.029376
29.9971	0.0401976	0.0294167
30.0138	0.0403991	0.0294636
30.0304	0.0405895	0.0295007
30.0471	0.0407889	0.0295384
30.0637	0.0409743	0.029578
30.0804	0.0411667	0.0296076
30.0971	0.0413436	0.0296434
30.1137	0.0415095	0.0296688
30.1304	0.0416846	0.0297025
30.147	0.0418548	0.029741
30.1637	0.0420279	0.0297662
30.1803	0.0421889	0.0297917
30.197	0.0423512	0.0298216
30.2137	0.0425097	0.0298455
30.2303	0.0426625	0.0298737
30.247	0.0428104	0.0299063
30.2636	0.0429721	0.0299261
30.2803	0.0431232	0.0299474
30.2969	0.0432689	0.0299713
30.3136	0.0434283	0.0299938
30.3302	0.043585	0.030014
30.3469	0.0437362	0.0300371
30.3636	0.0438908	0.030065
30.3802	0.0440444	0.030081
30.3969	0.0441959	0.0301069
30.4135	0.0443414	0.0301313
30.4302	0.0444906	0.0301566
30.4468	0.0446432	0.0301724
30.4635	0.0447826	0.030186
30.4801	0.0449246	0.0301933
30.4968	0.0450644	0.0302108
30.5134	0.0451956	0.0302118
30.5301	0.0453536	0.0302115
30.5468	0.0454878	0.0302038
30.5634	0.0456139	0.0301862
30.5801	0.0457521	0.0301643
30.5967	0.0458772	0.0301425
30.6134	0.0460036	0.0301146
30.63	0.0461271	0.030088
30.6467	0.0462307	0.0300505
30.6634	0.0463606	0.0300142
30.68	0.0464758	0.0299817
30.6967	0.0465823	0.0299398
30.7133	0.046707	0.0299039
30.73	0.0468349	0.029868
30.7466	0.0469441	0.0298298
30.7633	0.0470514	0.0297987
30.7799	0.0471565	0.0297608
30.7966	0.0472622	0.0297237
30.8133	0.0473552	0.029694
30.8299	0.0474607	0.0296641
30.8466	0.0475621	0.0296265
30.8632	0.0476514	0.0295953
30.8799	0.0477484	0.0295546
30.8965	0.0478386	0.0295158
30.9132	0.0479373	0.0294721
30.9298	0.0480238	0.0294347
30.9465	0.0481177	0.0294018
30.9632	0.0482021	0.0293583
30.9798	0.0482918	0.0293141
30.9965	0.0483623	0.029279
31.0131	0.0484436	0.0292347
31.0298	0.0485346	0.0291956
31.0464	0.0485979	0.0291413
31.0631	0.0486667	0.029087
31.0798	0.0487336	0.0290475
31.0964	0.0488021	0.0289997
31.1131	0.048884	0.0289543
31.1297	0.0489552	0.0289036
31.1464	0.0490225	0.028852
31.163	0.049095	0.0288029
31.1797	0.0491425	0.0287554
31.1963	0.0492124	0.0287021
31.213	0.0492675	0.0286513
31.2296	0.0493157	0.0285959
31.2463	0.0493708	0.028543
31.263	0.0494291	0.0284854
31.2796	0.049475	0.0284304
31.2963	0.0495344	0.0283761
31.3129	0.0495816	0.0283177
31.3296	0.0496221	0.0282601
31.3462	0.0496696	0.0282085
31.3629	0.0497155	0.0281391
31.3796	0.0497506	0.0280784
31.3962	0.0497856	0.0280185
31.4129	0.049825	0.0279536
31.4295	0.0498549	0.0278927
31.4462	0.0498744	0.0278236
31.4628	0.0499033	0.0277485
31.4795	0.0499308	0.0276976
31.4962	0.0499406	0.0276351
31.5128	0.0499623	0.0275662
31.5295	0.0499766	0.0275108
31.5461	0.0499896	0.0274395
31.5628	0.0499901	0.027368
31.5794	0.0499956	0.0273011
31.5961	0.0500139	0.0272288
31.6127	0.0500062	0.0271637
31.6294	0.0499904	0.0270871
31.646	0.0499949	0.0270191
31.6627	0.0499786	0.0269484
31.6794	0.0499709	0.0268796
31.696	0.049939	0.0268045
31.7127	0.0499254	0.0267321
31.7293	0.0499111	0.0266569
31.746	0.0498976	0.0265918
31.7626	0.0498626	0.0265141
31.7793	0.0498436	0.0264442
31.796	0.049815	0.0263691
31.8126	0.0497937	0.026283
31.8293	0.0497723	0.0262145
31.8459	0.0497402	0.0261443
31.8626	0.0497097	0.0260648
31.8792	0.0496826	0.0259898
31.8959	0.0496544	0.0259147
31.9125	0.0496161	0.0258385
31.9292	0.049576	0.025767
31.9459	0.0495488	0.0256845
31.9625	0.0495273	0.0256102
31.9792	0.0494834	0.0255369
31.9958	0.049439	0.025457
32.0125	0.0493987	0.0253902
32.0291	0.0493595	0.0253084
32.0458	0.049318	0.0252372
32.0624	0.0492669	0.0251587
32.0791	0.0492198	0.0250785
32.0958	0.0491875	0.0250047
32.1124	0.0491317	0.0249257
32.1291	0.0490846	0.0248452
32.1457	0.0490388	0.02477
32.1624	0.0489858	0.0246891
32.179	0.0489336	0.0246087
32.1957	0.0488723	0.0245307
32.2124	0.0488287	0.0244469
32.229	0.0487778	0.0243681
32.2457	0.0487265	0.0242816
32.2623	0.0486808	0.0241889
32.279	0.0486188	0.0241106
32.2956	0.0485545	0.0240306
32.3123	0.0485076	0.023952
32.3289	0.0484595	0.0238646
32.3456	0.0484039	0.0237774
32.3623	0.0483518	0.0236924
32.3789	0.0482939	0.0236059
32.3956	0.0482452	0.0235176
32.4122	0.0481736	0.0234356
32.4289	0.0481102	0.0233529
32.4455	0.0480421	0.0232679
32.4622	0.0479894	0.0231884
32.4788	0.0479262	0.0230982
32.4955	0.0478708	0.0230192
32.5121	0.0478004	0.0229398
32.5288	0.047738	0.0228523
32.5455	0.0476619	0.0227762
32.5621	0.0475868	0.0227003
32.5788	0.0475324	0.0226186
32.5954	0.0474613	0.0225401
32.6121	0.0473905	0.0224585
32.6287	0.0473302	0.0223782
32.6454	0.0472461	0.0222994
32.6621	0.047177	0.0222211
32.6787	0.0471012	0.0221491
32.6954	0.0470212	0.022073
32.712	0.0469633	0.0219939
32.7287	0.0468941	0.0219218
32.7453	0.046813	0.0218471
32.762	0.0467348	0.0217776
32.7786	0.0466522	0.0217081
32.7953	0.0465839	0.021633
32.812	0.0465125	0.021567
32.8286	0.0464315	0.0214936
32.8453	0.0463531	0.021423
32.8619	0.0462909	0.0213519
32.8786	0.0462076	0.0212773
32.8952	0.0461557	0.0212091
32.9119	0.0460839	0.0211344
32.9286	0.0460268	0.0210708
32.9452	0.0459578	0.0210053
32.9619	0.045895	0.0209358
32.9785	0.0458341	0.0208753
32.9952	0.0457653	0.0208129
33.0118	0.0457004	0.0207462
33.0285	0.0456422	0.020677
33.0451	0.0455788	0.020613
33.0618	0.045497	0.0205468
33.0784	0.0454363	0.0204912
33.0951	0.0453751	0.0204356
33.1118	0.0453294	0.0203761
33.1284	0.0452435	0.0203146
33.1451	0.0451749	0.0202539
33.1617	0.0451088	0.0201945
33.1784	0.0450269	0.0201378
33.195	0.0449585	0.0200777
33.2117	0.0448901	0.0200232
33.2283	0.044824	0.0199653
33.245	0.0447496	0.0199063
33.2617	0.0446889	0.0198558
33.2783	0.044625	0.019802
33.295	0.0445572	0.0197564
33.3116	0.0444881	0.0197042
33.3283	0.0444304	0.0196508
33.3449	0.0443817	0.0196035
33.3616	0.0443087	0.0195525
33.3783	0.0442573	0.0195092
33.3949	0.0441954	0.0194664
33.4116	0.0441289	0.019428
33.4282	0.0440865	0.0193895
33.4449	0.0440192	0.0193476
33.4615	0.043982	0.0193033
33.4782	0.0439318	0.0192703
33.4948	0.0438786	0.0192343
33.5115	0.0438334	0.0191959
33.5282	0.0437867	0.0191576
33.5448	0.0437353	0.0191186
33.5615	0.0436955	0.0190878
33.5781	0.043654	0.0190477
33.5948	0.0436038	0.019011
33.6114	0.0435636	0.0189767
33.6281	0.0435228	0.0189319
33.6448	0.0434869	0.0188975
33.6614	0.0434505	0.0188711
33.6781	0.0434193	0.0188336
33.6947	0.0433823	0.0188013
33.7114	0.0433434	0.0187677
33.728	0.0433207	0.018741
33.7447	0.0432962	0.0187187
33.7613	0.0432672	0.0186931
33.778	0.0432476	0.0186723
33.7946	0.0432225	0.0186476
33.8113	0.0431921	0.0186222
33.828	0.0431712	0.0186076
33.8446	0.0431514	0.0185886
33.8613	0.0431278	0.018569
33.8779	0.0431005	0.0185594
33.8946	0.0430785	0.0185481
33.9112	0.0430632	0.0185399
33.9279	0.043047	0.0185349
33.9445	0.0430305	0.0185219
33.9612	0.0430198	0.0185144
33.9779	0.0430051	0.0185066
33.9945	0.0430042	0.0185043
34.0112	0.0429989	0.0185083
34.0278	0.0429941	0.0185066
34.0445	0.0429857	0.0185061
34.0611	0.0429825	0.0185062
34.0778	0.0429947	0.0185055
34.0945	0.0429991	0.0185096
34.1111	0.0429961	0.0185165
34.1278	0.0430209	0.0185216
34.1444	0.0430228	0.0185282
34.1611	0.0430275	0.0185357
34.1777	0.0430423	0.0185492
34.1944	0.0430421	0.0185551
34.211	0.0430729	0.0185621
34.2277	0.0430815	0.018578
34.2444	0.0430921	0.0185936
34.261	0.0431083	0.0186076
34.2777	0.0431325	0.0186286
34.2943	0.0431542	0.0186453
34.311	0.0431879	0.0186657
34.3276	0.0432143	0.018689
34.3443	0.043256	0.0187096
34.361	0.0432897	0.0187317
34.3776	0.0433175	0.0187552
34.3943	0.0433542	0.0187821
34.4109	0.0433923	0.0188145
34.4276	0.0434378	0.0188456
34.4442	0.0434965	0.0188844
34.4609	0.043541	0.0189244
34.4775	0.0435792	0.0189602
34.4942	0.0436347	0.0189999
34.5108	0.0436716	0.019043
34.5275	0.0437217	0.019089
34.5442	0.0437687	0.0191407
34.5608	0.0438156	0.0191843
34.5775	0.0438802	0.0192384
34.5941	0.0439441	0.0192934
34.6108	0.043998	0.019347
34.6274	0.0440643	0.0194063
34.6441	0.0441106	0.0194575
34.6608	0.0441782	0.0195164
34.6774	0.0442471	0.0195881
34.6941	0.0443161	0.0196459
34.7107	0.0443941	0.0197083
34.7274	0.0444672	0.0197722
34.744	0.0445525	0.0198439
34.7607	0.0446407	0.0199131
34.7773	0.0447359	0.0199846
34.794	0.0448124	0.0200542
34.8107	0.0449175	0.020131
34.8273	0.0450079	0.0202079
34.844	0.0451134	0.0202869
34.8606	0.0452195	0.0203784
34.8773	0.0453206	0.0204596
34.8939	0.0454283	0.0205465
34.9106	0.0455354	0.0206346
34.9273	0.045643	0.0207286
34.9439	0.0457444	0.0208241
34.9606	0.0458522	0.020924
34.9772	0.0459652	0.0210288
34.9939	0.0460836	0.021137
35.0105	0.0462101	0.0212419
35.0272	0.046339	0.0213519
35.0438	0.0464561	0.0214663
35.0605	0.0465953	0.0215751
35.0772	0.0467216	0.0216996
35.0938	0.0468405	0.0218199
35.1105	0.0469839	0.0219444
35.1271	0.0471201	0.0220734
35.1438	0.047267	0.0221977
35.1604	0.0474064	0.0223293
35.1771	0.0475625	0.0224593
35.1937	0.0477324	0.0225913
35.2104	0.0478936	0.0227296
35.227	0.048069	0.0228616
35.2437	0.0482431	0.0230019
35.2604	0.0484344	0.023147
35.277	0.0485965	0.0232923
35.2937	0.0487939	0.0234466
35.3103	0.0489817	0.0236034
35.327	0.0491881	0.0237661
35.3436	0.0493914	0.023936
35.3603	0.0495844	0.0241078
35.377	0.0497888	0.0242802
35.3936	0.0500179	0.0244562
35.4103	0.0502284	0.0246403
35.4269	0.050452	0.0248323
35.4436	0.0506798	0.0250215
35.4602	0.0509157	0.025217
35.4769	0.0511421	0.0254267
35.4935	0.051393	0.0256332
35.5102	0.0516436	0.0258441
35.5269	0.051908	0.0260607
35.5435	0.0521598	0.0262827
35.5602	0.0524293	0.0265174
35.5768	0.0526992	0.0267509
35.5935	0.0529808	0.0269903
35.6101	0.0532613	0.0272366
35.6268	0.0535477	0.0274742
35.6434	0.053844	0.0277332
35.6601	0.0541487	0.0279979
35.6768	0.0544694	0.028271
35.6934	0.0547898	0.0285416
35.7101	0.0551071	0.0288222
35.7267	0.0554523	0.0291074
35.7434	0.055805	0.0294007
35.76	0.056151	0.0296998
35.7767	0.0565238	0.0300078
35.7933	0.0568888	0.0303348
35.81	0.0572683	0.0306558
35.8267	0.0576687	0.0309878
35.8433	0.0580628	0.0313184
35.86	0.0584578	0.0316691
35.8766	0.0588899	0.032033
35.8933	0.0593066	0.0323895
35.9099	0.0597476	0.0327652
35.9266	0.0601939	0.033154
35.9432	0.0606506	0.0335482
35.9599	0.061129	0.0339574
35.9766	0.0616049	0.0343726
35.9932	0.0620897	0.0347896
36.0099	0.0625937	0.0352325
36.0265	0.0630967	0.0356768
36.0432	0.0636331	0.0361368
36.0598	0.0641685	0.0366098
36.0765	0.0647227	0.0370898
36.0932	0.0652971	0.0375825
36.1098	0.0658688	0.038086
36.1265	0.066474	0.0386016
36.1431	0.0670833	0.0391334
36.1598	0.0677148	0.0396803
36.1764	0.0683639	0.0402449
36.1931	0.0690188	0.0408161
36.2097	0.069694	0.0413999
36.2264	0.0703974	0.0420079
36.243	0.0710984	0.0426154
36.2597	0.0718401	0.0432459
36.2764	0.0725991	0.0438827
36.293	0.0733702	0.0445369
36.3097	0.0741724	0.0452043
36.3263	0.074978	0.0458922
36.343	0.075804	0.0465849
36.3597	0.0766575	0.047298
36.3763	0.0775146	0.04803
36.393	0.0783977	0.0487702
36.4096	0.0793048	0.0495288
36.4263	0.0802158	0.0502981
36.4429	0.0811434	0.0510887
36.4596	0.0821133	0.0518926
36.4762	0.0830985	0.052707
36.4929	0.0840998	0.0535368
36.5095	0.0851012	0.0543756
36.5262	0.0861223	0.0552206
36.5429	0.0871698	0.0560888
36.5595	0.0882344	0.0569553
36.5762	0.0893219	0.0578394
36.5928	0.0904101	0.0587448
36.6095	0.0915416	0.0596616
36.6261	0.0926819	0.0605801
36.6428	0.0938325	0.0615059
36.6594	0.0950202	0.0624423
36.6761	0.0962003	0.0633788
36.6928	0.0973944	0.064324
36.7094	0.0986385	0.0652846
36.7261	0.099875	0.066253
36.7427	0.101139	0.0672121
36.7594	0.102407	0.0681919
36.776	0.103686	0.0691776
36.7927	0.104975	0.0701649
36.8094	0.106264	0.0711521
36.826	0.107551	0.0721414
36.8427	0.108859	0.0731334
36.8593	0.110152	0.0741388
36.876	0.11147	0.0751257
36.8926	0.112796	0.0761164
36.9093	0.114094	0.0771177
36.926	0.115411	0.0781106
36.9426	0.11672	0.0791136
36.9593	0.118037	0.0801106
36.9759	0.119356	0.0811215
36.9926	0.120667	0.0821256
37.0092	0.121987	0.0831185
37.0259	0.123307	0.0841281
37.0425	0.124614	0.0851334
37.0592	0.125944	0.0861283
37.0759	0.127265	0.0871309
37.0925	0.128572	0.0881342
37.1092	0.129905	0.089128
37.1258	0.131221	0.0901277
37.1425	0.132539	0.0911213
37.1591	0.13385	0.0921252
37.1758	0.135157	0.093123
37.1924	0.136462	0.0941054
37.2091	0.137756	0.0951023
37.2257	0.139048	0.0960835
37.2424	0.140352	0.0970648
37.2591	0.141643	0.0980523
37.2757	0.142951	0.0990214
37.2924	0.144261	0.0999972
37.309	0.145555	0.100967
37.3257	0.146871	0.101927
37.3423	0.148177	0.102896
37.359	0.149474	0.103844
37.3757	0.15078	0.104797
37.3923	0.152067	0.105743
37.409	0.153353	0.106678
37.4256	0.154631	0.107618
37.4423	0.155877	0.10854
37.4589	0.157138	0.109461
37.4756	0.158383	0.110385
37.4922	0.159608	0.111297
37.5089	0.160857	0.112203
37.5256	0.162061	0.113123
37.5422	0.163267	0.114042
37.5589	0.164451	0.114962
37.5755	0.165621	0.115892
37.5922	0.166779	0.116822
37.6088	0.167925	0.117769
37.6255	0.169062	0.118705
37.6421	0.170211	0.119649
37.6588	0.171347	0.120614
37.6755	0.17248	0.121552
37.6921	0.173625	0.122505
37.7088	0.174745	0.123452
37.7254	0.175876	0.124398
37.7421	0.176986	0.125359
37.7587	0.178107	0.126313
37.7754	0.179224	0.127275
37.7921	0.180324	0.128239
37.8087	0.181413	0.129183
37.8254	0.182504	0.130137
37.842	0.183581	0.131082
37.8587	0.184669	0.132017
37.8753	0.185731	0.132946
37.892	0.186777	0.13386
37.9086	0.187847	0.13478
37.9253	0.188875	0.135693
37.9419	0.189905	0.136584
37.9586	0.190923	0.137471
37.9753	0.191918	0.138358
37.9919	0.192905	0.139222
38.0086	0.193882	0.140093
38.0252	0.194818	0.140941
38.0419	0.195778	0.141785
38.0585	0.196721	0.142614
38.0752	0.197634	0.143422
38.0919	0.198548	0.144238
38.1085	0.19944	0.145028
38.1252	0.200328	0.145787
38.1418	0.201179	0.14655
38.1585	0.202014	0.147302
38.1751	0.202842	0.148027
38.1918	0.203618	0.14874
38.2084	0.20439	0.149431
38.2251	0.205152	0.150113
38.2418	0.205876	0.150779
38.2584	0.20659	0.151413
38.2751	0.207263	0.152047
38.2917	0.207909	0.15266
38.3084	0.208526	0.153255
38.325	0.209097	0.153849
38.3417	0.209647	0.154418
38.3584	0.210194	0.154981
38.375	0.21067	0.155523
38.3916	0.211135	0.15604
38.4083	0.211578	0.156551
38.425	0.211973	0.157032
38.4416	0.212375	0.157503
38.4583	0.212723	0.157959
38.4749	0.213052	0.158379
38.4916	0.213388	0.158795
38.5082	0.213653	0.159186
38.5249	0.213926	0.159541
38.5416	0.214162	0.159896
38.5582	0.214358	0.160211
38.5749	0.214532	0.160513
38.5915	0.21467	0.160789
38.6082	0.214773	0.161018
38.6248	0.214856	0.161239
38.6415	0.214913	0.161426
38.6581	0.214937	0.161581
38.6748	0.214932	0.161713
38.6915	0.214888	0.161811
38.7081	0.214827	0.161882
38.7248	0.214709	0.161939
38.7414	0.214577	0.161958
38.7581	0.214394	0.161956
38.7747	0.214159	0.161927
38.7914	0.2139	0.161865
38.8081	0.213582	0.161786
38.8247	0.213212	0.161664
38.8414	0.212806	0.161528
38.858	0.212366	0.161365
38.8747	0.211873	0.161169
38.8913	0.211326	0.160951
38.908	0.210731	0.160709
38.9246	0.210118	0.160438
38.9413	0.209454	0.160154
38.9579	0.208747	0.159836
38.9746	0.208029	0.159498
38.9913	0.207267	0.159149
39.0079	0.206473	0.158764
39.0246	0.205672	0.158357
39.0412	0.204837	0.157926
39.0579	0.203994	0.157473
39.0745	0.20312	0.157012
39.0912	0.202201	0.156526
39.1079	0.201298	0.156026
39.1245	0.200354	0.155521
39.1412	0.199379	0.154977
39.1578	0.198401	0.154431
39.1745	0.197406	0.153869
39.1911	0.196374	0.153269
39.2078	0.19532	0.152668
39.2244	0.194253	0.152035
39.2411	0.193191	0.151379
39.2578	0.19209	0.150707
39.2744	0.19099	0.15
39.2911	0.189889	0.149283
39.3077	0.188746	0.148543
39.3244	0.187594	0.147765
39.341	0.186434	0.146984
39.3577	0.185249	0.146175
39.3743	0.184051	0.145343
39.391	0.182837	0.144491
39.4077	0.18163	0.143612
39.4243	0.180411	0.142717
39.441	0.179153	0.141797
39.4576	0.177916	0.140863
39.4743	0.176669	0.139929
39.4909	0.175396	0.13898
39.5076	0.174128	0.138016
39.5243	0.172838	0.13705
39.5409	0.171534	0.136068
39.5576	0.170219	0.135084
39.5742	0.168851	0.134078
39.5909	0.167515	0.133059
39.6075	0.166149	0.132059
39.6242	0.164751	0.131027
39.6408	0.163345	0.12999
39.6575	0.161946	0.128958
39.6741	0.160531	0.127916
39.6908	0.1591	0.126857
39.7075	0.157654	0.125789
39.7241	0.156197	0.124726
39.7408	0.154744	0.123661
39.7574	0.153282	0.122574
39.7741	0.151827	0.12149
39.7907	0.150367	0.120407
39.8074	0.148923	0.119304
39.824	0.147472	0.118198
39.8407	0.14603	0.117083
39.8574	0.144593	0.115972
39.874	0.143164	0.114864
39.8907	0.141726	0.113742
39.9073	0.140325	0.112639
39.924	0.1389	0.111542
39.9406	0.137484	0.110427
39.9573	0.136061	0.109329
39.974	0.134633	0.108233
39.9906	0.133219	0.107129
40.0073	0.131797	0.106027
40.0239	0.130378	0.104916
40.0406	0.128973	0.103816
40.0572	0.127562	0.102724
40.0739	0.126145	0.101622
40.0906	0.124751	0.100539
40.1072	0.123334	0.0994494
40.1239	0.12192	0.0983589
40.1405	0.120507	0.0972783
40.1572	0.119099	0.0961966
40.1738	0.117723	0.0951197
40.1905	0.116325	0.094051
40.2071	0.114947	0.0929766
40.2238	0.1136	0.091921
40.2405	0.112244	0.0908575
40.2571	0.1109	0.0897891
40.2738	0.109575	0.088736
40.2904	0.108264	0.0876895
40.3071	0.106964	0.0866524
40.3237	0.105651	0.0856132
40.3404	0.104386	0.0845801
40.357	0.103108	0.0835589
40.3737	0.101831	0.0825338
40.3903	0.100584	0.081508
40.407	0.0993537	0.0804981
40.4237	0.0981115	0.0794863
40.4403	0.0968929	0.07847
40.457	0.0956725	0.0774734
40.4736	0.0944675	0.0764801
40.4903	0.0932742	0.0754903
40.5069	0.092066	0.0744935
40.5236	0.0909012	0.0735091
40.5403	0.0897271	0.0725392
40.5569	0.0885615	0.0715561
40.5736	0.0874075	0.0705805
40.5902	0.0862736	0.0696297
40.6069	0.0851297	0.0686729
40.6235	0.0840062	0.0677184
40.6402	0.082877	0.0667671
40.6568	0.0817784	0.0658363
40.6735	0.0806977	0.0649216
40.6902	0.079609	0.0640013
40.7068	0.078548	0.0631043
40.7235	0.0774854	0.0622342
40.7401	0.0764398	0.0613583
40.7568	0.0753988	0.0604953
40.7734	0.0743637	0.0596451
40.7901	0.0733596	0.0588051
40.8068	0.0723702	0.0579735
40.8234	0.0713782	0.0571473
40.8401	0.0704168	0.0563333
40.8567	0.0694594	0.0555405
40.8734	0.0685315	0.0547407
40.89	0.0676056	0.0539658
40.9067	0.0666742	0.0531944
40.9233	0.0657883	0.0524284
40.94	0.0648813	0.0516751
40.9567	0.0639953	0.0509176
40.9733	0.0631335	0.0501753
40.99	0.0622752	0.0494431
41.0066	0.0614216	0.0487099
41.0233	0.0606007	0.047985
41.0399	0.059786	0.047273
41.0566	0.058975	0.0465504
41.0732	0.0581777	0.0458509
41.0899	0.0573875	0.0451611
41.1065	0.0566156	0.0444835
41.1232	0.0558486	0.0438104
41.1399	0.0551069	0.0431374
41.1565	0.0543605	0.0424862
41.1732	0.0536216	0.0418441
41.1898	0.0528904	0.0412053
41.2065	0.0521668	0.0405805
41.2231	0.0514764	0.0399636
41.2398	0.0507866	0.0393534
41.2565	0.0500979	0.0387568
41.2731	0.0494257	0.0381643
41.2898	0.0487675	0.0375882
41.3064	0.0481068	0.0370118
41.3231	0.047478	0.0364452
41.3397	0.0468434	0.0358945
41.3564	0.046221	0.0353503
41.373	0.045607	0.034808
41.3897	0.0450123	0.0342818
41.4064	0.0444356	0.0337519
41.423	0.0438449	0.0332361
41.4397	0.0432726	0.0327181
41.4563	0.0427281	0.0322196
41.473	0.0421793	0.0317325
41.4896	0.0416535	0.0312407
41.5063	0.0411275	0.0307604
41.523	0.0406052	0.0302986
41.5396	0.0400922	0.0298425
41.5563	0.0395829	0.029389
41.5729	0.0390811	0.0289427
41.5896	0.0385924	0.0285101
41.6062	0.0381147	0.0280855
41.6229	0.0376244	0.0276599
41.6395	0.0371628	0.027246
41.6562	0.0366892	0.0268453
41.6728	0.0362255	0.026448
41.6895	0.0357756	0.0260563
41.7062	0.0353033	0.0256707
41.7228	0.0348604	0.0252964
41.7395	0.0344124	0.0249326
41.7561	0.0339773	0.0245671
41.7728	0.0335464	0.0242185
41.7894	0.0331387	0.0238766
41.8061	0.0327138	0.0235373
41.8227	0.0323113	0.0232048
41.8394	0.0319133	0.0228701
41.8561	0.0315334	0.0225476
41.8727	0.0311395	0.0222324
41.8894	0.0307573	0.0219251
41.906	0.0304086	0.021624
41.9227	0.0300472	0.0213309
41.9393	0.0296958	0.0210352
41.956	0.0293499	0.0207516
41.9727	0.029012	0.020473
41.9893	0.0286818	0.0201975
42.006	0.0283592	0.0199317
42.0226	0.0280388	0.0196636
42.0393	0.0277353	0.0194001
42.0559	0.0274272	0.0191497
42.0726	0.0271252	0.0189021
42.0892	0.0268544	0.0186644
42.1059	0.0265617	0.0184287
42.1226	0.0262865	0.0181932
42.1392	0.0260122	0.0179654
42.1559	0.0257455	0.0177442
42.1725	0.0254787	0.0175255
42.1892	0.0252262	0.0173157
42.2058	0.0249746	0.01711
42.2225	0.0247384	0.0169104
42.2392	0.0244978	0.016708
42.2558	0.0242644	0.0165158
42.2725	0.024038	0.0163268
42.2891	0.023812	0.0161409
42.3058	0.0235938	0.0159568
42.3224	0.0233773	0.0157767
42.3391	0.0231746	0.0156032
42.3557	0.0229702	0.0154345
42.3724	0.0227585	0.0152676
42.389	0.0225675	0.0151012
42.4057	0.022374	0.0149436
42.4224	0.0221845	0.0147868
42.439	0.0220061	0.0146324
42.4557	0.0218223	0.0144865
42.4723	0.0216458	0.0143379
42.489	0.0214628	0.0141969
42.5056	0.0212873	0.0140567
42.5223	0.0211226	0.0139166
42.5389	0.0209554	0.0137892
42.5556	0.0207798	0.0136512
42.5723	0.020627	0.0135248
42.5889	0.0204622	0.0134013
42.6056	0.0203088	0.013276
42.6222	0.020154	0.0131543
42.6389	0.0200049	0.0130295
42.6555	0.019862	0.0129157
42.6722	0.0197092	0.0128021
42.6889	0.0195566	0.0126829
42.7055	0.0194128	0.0125724
42.7222	0.0192685	0.0124683
42.7388	0.0191242	0.0123571
42.7555	0.0189965	0.0122444
42.7721	0.0188591	0.0121462
42.7888	0.0187271	0.0120446
42.8055	0.0185973	0.0119441
42.8221	0.018471	0.0118458
42.8388	0.0183569	0.0117521
42.8554	0.0182249	0.0116559
42.8721	0.0180982	0.0115526
42.8887	0.018005	0.0114625
42.9054	0.0178924	0.0113746
42.922	0.0177695	0.0112834
42.9387	0.0176583	0.0111949
42.9554	0.0175499	0.0111001
42.972	0.0174462	0.0110125
42.9887	0.0173323	0.0109212
43.0053	0.0172293	0.0108282
43.022	0.0171274	0.0107504
43.0386	0.0169987	0.0106601
43.0553	0.0168911	0.0105705
43.0719	0.0167795	0.0104796
43.0886	0.0166752	0.0103907
43.1052	0.0165743	0.0103044
43.1219	0.0164576	0.0102234
43.1386	0.0163511	0.0101366
43.1552	0.0162294	0.0100567
43.1719	0.0161187	0.00996855
43.1885	0.0160107	0.00988035
43.2052	0.0158994	0.00979189
43.2218	0.0157942	0.00970321
43.2385	0.0156912	0.00961734
43.2552	0.0155733	0.00953727
43.2718	0.0154591	0.00945302
43.2885	0.0153616	0.00936753
43.3051	0.0152523	0.00929008
43.3218	0.0151379	0.00920695
43.3384	0.0150309	0.00913023
43.3551	0.0149296	0.00904437
43.3717	0.0148281	0.00896816
43.3884	0.0147303	0.00890095
43.4051	0.0146385	0.00882673
43.4217	0.0145424	0.0087508
43.4384	0.0144416	0.00867887
43.455	0.0143508	0.00860401
43.4717	0.0142381	0.00853328
43.4883	0.0141475	0.00846077
43.505	0.014053	0.00839486
43.5217	0.0139615	0.00833417
43.5383	0.0138613	0.00826041
43.555	0.0137789	0.0081928
43.5716	0.0136765	0.00812363
43.5883	0.0135889	0.00805299
43.6049	0.0134951	0.00798791
43.6216	0.0134057	0.00791694
43.6382	0.0133223	0.0078566
43.6549	0.0132317	0.00779393
43.6716	0.0131433	0.00772707
43.6882	0.0130682	0.00766405
43.7049	0.0129819	0.00760124
43.7215	0.0129084	0.00753553
43.7382	0.0128273	0.00747459
43.7548	0.0127433	0.00741797
43.7715	0.0126764	0.00735892
43.7881	0.0125836	0.00729698
43.8048	0.0125107	0.00723631
43.8214	0.0124378	0.00718068
43.8381	0.0123571	0.00712509
43.8548	0.0122804	0.00706601
43.8714	0.0122081	0.007015
43.8881	0.0121373	0.00695862
43.9047	0.0120697	0.00690204
43.9214	0.0119925	0.00685469
43.938	0.0119194	0.00680317
43.9547	0.0118534	0.00674985
43.9714	0.011783	0.00669952
43.988	0.0117238	0.00664676
44.0047	0.0116674	0.00660562
44.0213	0.011592	0.0065496
44.038	0.0115448	0.0065
44.0546	0.0114844	0.00645489
44.0713	0.0114178	0.00640194
44.0879	0.0113674	0.00636223
44.1046	0.0113103	0.00631379
44.1213	0.011265	0.00626763
44.1379	0.0112094	0.0062306
44.1546	0.0111691	0.00618384
44.1712	0.0111232	0.00614586
44.1879	0.0110783	0.00610679
44.2045	0.0110448	0.00605763
44.2212	0.0110147	0.00601129
44.2379	0.0109716	0.0059674
44.2545	0.0109401	0.0059316
44.2712	0.0109128	0.00589496
44.2878	0.0108785	0.00586364
44.3045	0.0108592	0.00582405
44.3211	0.010838	0.00579109
44.3378	0.0108289	0.00574635
44.3544	0.010815	0.00571468
44.3711	0.0108033	0.00568286
44.3877	0.0107977	0.00565378
44.4044	0.0107921	0.00562221
44.4211	0.0107918	0.00560076
44.4377	0.0107993	0.00556843
44.4544	0.0108155	0.00554297
44.471	0.0108366	0.00551686
44.4877	0.0108675	0.00549588
44.5043	0.0108889	0.00547413
44.521	0.0109344	0.00545639
44.5376	0.0109791	0.00543467
44.5543	0.0110187	0.00541689
44.571	0.0110792	0.0054039
44.5876	0.0111426	0.00539501
44.6043	0.011211	0.00538012
44.6209	0.0112934	0.00536877
44.6376	0.0113692	0.00536276
44.6542	0.0114467	0.00534658
44.6709	0.0115399	0.00533928
44.6876	0.0116308	0.00533735
44.7042	0.0117337	0.00532312
44.7209	0.0118502	0.00531495
44.7375	0.0119656	0.00530999
44.7542	0.0120994	0.00531353
44.7708	0.0122158	0.00530692
44.7875	0.0123403	0.00530485
44.8041	0.0124737	0.0053103
44.8208	0.0126162	0.00530968
44.8375	0.0127642	0.00531143
44.8541	0.0129283	0.00532014
44.8708	0.0130962	0.00532767
44.8874	0.0132739	0.00534071
44.9041	0.0134392	0.00535018
44.9207	0.0136176	0.0053557
44.9374	0.0138137	0.00537175
44.9541	0.0140011	0.00539021
44.9707	0.0142034	0.00541278
44.9874	0.0144137	0.00542746

## Sheet: Figure 2a
Figure 2a	Cre-			Cre+
	1.08706	0.973422	0.93952	0.773911	0.724122	0.747358

## Sheet: Figure 2b
Figure 2b	Cre-			Cre+
	1.074	0.975	0.952	0.8	0.721	0.867

## Sheet: Figure 2c
Figure 2c	Cre-				Cre+
	1.79192	2.87688	2.6375	1.52236	1.37629	1.76741	1.67454	1.26504

## Sheet: Figure 2d
Figure 2d	Group	ID	Species	Concentration		Group	ID	Species	Concentration
	GFP	GFP1	CE(14:0)	0.00887226		GFP	GFP1	CE(16:1)	0.28368
	GFP	GFP2	CE(14:0)	0.00996688		GFP	GFP2	CE(16:1)	0.588631
	GFP	GFP3	CE(14:0)	0.0100539		GFP	GFP3	CE(16:1)	0.556012
	GFP	GFP4	CE(14:0)	0		GFP	GFP4	CE(16:1)	0.26045
	CRE	CRE1	CE(14:0)	0		CRE	CRE1	CE(16:1)	0.243511
	CRE	CRE2	CE(14:0)	0		CRE	CRE2	CE(16:1)	0.348754
	CRE	CRE3	CE(14:0)	0		CRE	CRE3	CE(16:1)	0.324298
	CRE	CRE4	CE(14:0)	0		CRE	CRE4	CE(16:1)	0.0954242
	GFP	GFP1	CE(17:0)	0.0129838		GFP	GFP1	CE(18:1)	0.658992
	GFP	GFP2	CE(17:0)	0.0189372		GFP	GFP2	CE(18:1)	1.11174
	GFP	GFP3	CE(17:0)	0.0214901		GFP	GFP3	CE(18:1)	0.995199
	GFP	GFP4	CE(17:0)	0.0127229		GFP	GFP4	CE(18:1)	0.61724
	CRE	CRE1	CE(17:0)	0.0100791		CRE	CRE1	CE(18:1)	0.524783
	CRE	CRE2	CE(17:0)	0		CRE	CRE2	CE(18:1)	0.719764
	CRE	CRE3	CE(17:0)	0.0129635		CRE	CRE3	CE(18:1)	0.665962
	CRE	CRE4	CE(17:0)	0.00854502		CRE	CRE4	CE(18:1)	0.399088
	GFP	GFP1	CE(18:0)	0.0545319		GFP	GFP1	CE(18:3)	0.0442668
	GFP	GFP2	CE(18:0)	0.0714207		GFP	GFP2	CE(18:3)	0.0625397
	GFP	GFP3	CE(18:0)	0.0644695		GFP	GFP3	CE(18:3)	0.0697528
	GFP	GFP4	CE(18:0)	0.0461435		GFP	GFP4	CE(18:3)	0.0264454
	CRE	CRE1	CE(18:0)	0.0292212		CRE	CRE1	CE(18:3)	0.0278219
	CRE	CRE2	CE(18:0)	0.0441837		CRE	CRE2	CE(18:3)	0.0312154
	CRE	CRE3	CE(18:0)	0.0514438		CRE	CRE3	CE(18:3)	0.0271183
	CRE	CRE4	CE(18:0)	0.0356775		CRE	CRE4	CE(18:3)	0.0335864
	GFP	GFP1	CE(20:4)	0.0677227
	GFP	GFP2	CE(20:4)	0.0727394
	GFP	GFP3	CE(20:4)	0.0514451
	GFP	GFP4	CE(20:4)	0.0509833
	CRE	CRE1	CE(20:4)	0.0454444
	CRE	CRE2	CE(20:4)	0.0408039
	CRE	CRE3	CE(20:4)	0.0526878
	CRE	CRE4	CE(20:4)	0.0548282

## Sheet: Figure 2e
Figure 2e	Cre-				Cre+
	29.98	47.4771	37.4234	26.6264	15.4674	18.1766	19.2245	6.57778

## Sheet: Figure 2h
Figure 2h	Raly Fl/Fl Cre-				Raly Fl/Fl Cre+
	39.95	22.15	30.2	22.7	14.15	10.75	7.95	14.4

[truncated: 10 more sheets: Figure 4c, Figure 4d, Figure 4e, Figure 4f, Figure 4g, Figure 4h, Supp Fig 2a, Supp Fig2c, Supp Fig 3, Supp Fig 4]
